# Supplementary material for: Songbird dynamics under the sea: acoustic interactions between humpback whales suggest song mediates male interactions
Source: R Soc Open Sci. 2018 Feb 14;5(2):171298. doi: 10.1098/rsos.171298 (PMC5830736; doi:10.1098/rsos.171298)
Supplement: Cholewiak_etal_Solo_Start_End_Positions [file rsos171298supp1.txt]

SINGER	STX	STY	ENDX	ENDY
1	-204	2474	1720	1547
2	-864	3390	-1168	3704
3	-463	2758	-441	2769
4	-254	3331	-798	4072
5	-2336	3809	-2378	3733
6	-2777	3690	-1892	3832
7	-829	3504	-682	3560
8	-2237	1709	-2939	1836
9	2110	540	2266	346
10	-1589	-949	-1290	-674
11	-3786	818	-4014	802
12	-3015	-152	-2750	-233
13	-3667	788	-3853	713
14	-3215	-101	-3813	-586
15	-2713	474	-2014	561
16	750	-2122	825	-2056
17	-2703	30	-3366	-208
18	-666	305	-257	-295
