# Supplementary material for: Songbird dynamics under the sea: acoustic interactions between humpback whales suggest song mediates male interactions
Source: R Soc Open Sci. 2018 Feb 14;5(2):171298. doi: 10.1098/rsos.171298 (PMC5830736; doi:10.1098/rsos.171298)
Supplement: Cholewiak_etal_RSOS171298_S3_SUMMARY_Singer_Movement_Data [file rsos171298supp3.xlsx]

## Sheet: Cholewiak_etal_RSOS171298_S2_SU
Date	Starting Distance between singers	Ending Distance between singers	Change in distance between singers	Interaction outcome	Focal Meander Before	Focal Meander During	Singer 2 Meander During
2005-03-02	4162	588	-3574	QUIT	1.1	1.09	1
2005-03-07	2507	540	-1967	QUIT	1.4	2.34	1.12
2005-03-10	7504	8406	902	CONTINUED	4.9	6.68	nan
2005-03-11	1589	1768	179	CONTINUED	3	1.73	1.36
2005-03-13	1575	1318	-257	CONTINUED	nan	nan	nan
2006-03-02	2285	2766	481	CONTINUED	2.3	3.32	1.81
2006-03-03	830	1218	388	CONTINUED	1.7	3.35	1.61
2006-03-14	2261	1967	-294	CONTINUED	nan	2.4	1.82
2006-03-19	3834	4294	460	CONTINUED	1	2.38	2.21
2006-03-30	1449	2278	829	CONTINUED	5.6	3.18	1.17
2006-03-31	2966	2204	-762	QUIT	1.5	1.98	1.26
